# Supplementary material for: Associations Between Consumption of Ultra-Processed Foods and Diet Quality Among Children and Adolescents
Source: Nutrients. 2026 Jan 14;18(2):272. doi: 10.3390/nu18020272 (PMC12845266; doi:10.3390/nu18020272)
Supplement: Supplementary file 1 [file nutrients-18-00272-s001.zip]

Archive with 1 entries (1 files):
- nutrients-4027353-supplementary.pdf
